# Supplementary material for: The Role of an Educational Program in Reducing Symptom Severity in Women with High Risk for Carpal Tunnel Syndrome
Source: Med Sci (Basel). 2025 Jul 22;13(3):94. doi: 10.3390/medsci13030094 (PMC12371919; doi:10.3390/medsci13030094)
Supplement: Supplementary file 1 [file medsci-13-00094-s001.zip]

Archive with 1 entries (1 files):
- medsci-3706532-supplementary.pdf
